# Supplementary material for: Peer support interventions in maternal and child healthcare delivery in sub-Saharan Africa: protocol for a realist review
Source: Syst Rev. 2023 Oct 25;12:199. doi: 10.1186/s13643-023-02366-3 (PMC10598906; doi:10.1186/s13643-023-02366-3)
Supplement: Supplementary file 3 — Additional file 3. [file 13643_2023_2366_MOESM3_ESM.xlsx]

## Sheet: Full text screened
Peer support in maternal and child healthcare in sub-Saharan Africa: A realist review
Studies selected for full text screening
Rotheram-Borus, M. J., Richter, L. M., Van Heerden, A., Van Rooyen, H., Tomlinson, M., Harwood, J. M., ... & Stein, A. (2014). A cluster randomized controlled trial evaluating the efficacy of peer mentors to support South African women living with HIV and their infants. PloS one, 9(1), e84867.
Rotheram-Borus, M. J., Le Roux, I. M., Tomlinson, M., Mbewu, N., Comulada, W. S., Le Roux, K., ... & Swendeman, D. (2011). Philani Plus (+): a Mentor Mother community health worker home visiting program to improve maternal and infants’ outcomes. Prevention Science, 12(4), 372-388.
Rotheram-Borus, M. J., Richter, L., Van Rooyen, H., Van Heerden, A., Tomlinson, M., Stein, A., ... & Greco, E. (2011). Project Masihambisane: a cluster randomised controlled trial with peer mentors to improve outcomes for pregnant mothers living with HIV. Trials, 12(1), 1-10.
le Roux, I. M., le Roux, K., Mbeutu, K., Comulada, W. S., Desmond, K. A., & Rotheram-Borus, M. J. (2011). A randomized controlled trial of home visits by neighborhood mentor mothers to improve children's nutrition in South Africa. Vulnerable children and youth studies, 6(2), 91-102.
Audet, C. M., Graves, E., Barreto, E., De Schacht, C., Gong, W., Shepherd, B. E., ... & Van Rompaey, S. (2018). Partners-based HIV treatment for seroconcordant couples attending antenatal and postnatal care in rural Mozambique: A cluster randomized trial protocol. Contemporary clinical trials, 71, 63-69.
Futterman, D., Shea, J., Besser, M., Stafford, S., Desmond, K., Comulada, W. S., & Greco, E. (2010). Mamekhaya: a pilot study combining a cognitive-behavioral intervention and mentor mothers with PMTCT services in South Africa. AIDS care, 22(9), 1093-1100.
Tomlinson, M., Hartley, M., Le Roux, I. M., & Rotheram-Borus, M. J. (2016). The Philani Mentor Mothers Intervention: neighbourhood wide impact on child growth in Cape Town’s peri-urban settlements. Vulnerable children and youth studies, 11(3), 211-220.
Richter, L., Rotheram-Borus, M. J., Van Heerden, A., Stein, A., Tomlinson, M., Harwood, J. M., ... & Tang, Z. (2014). Pregnant women living with HIV (WLH) supported at clinics by peer WLH: a cluster randomized controlled trial. AIDS and Behavior, 18(4), 706-715.
Lewycka, S., Mwansambo, C., Rosato, M., Kazembe, P., Phiri, T., Mganga, A., ... & Costello, A. (2013). Effect of women's groups and volunteer peer counselling on rates of mortality, morbidity, and health behaviours in mothers and children in rural Malawi (MaiMwana): a factorial, cluster-randomised controlled trial. The Lancet, 381(9879), 1721-1735.
Phiri, S., Tweya, H., van Lettow, M., Rosenberg, N. E., Trapence, C., Kapito-Tembo, A., ... & PURE Malawi Consortium. (2017). Impact of facility-and community-based peer support models on maternal uptake and retention in Malawi's option B+ HIV prevention of mother-to-child transmission program: a 3-arm cluster randomized controlled trial (PURE Malawi). JAIDS Journal of Acquired Immune Deficiency …
Rosenberg, N. E., van Lettow, M., Tweya, H., Kapito-Tembo, A., Bourdon, C. M., Cataldo, F., ... & PURE Malawi Consortium. (2014). Improving PMTCT uptake and retention services through novel approaches in peer-based family-supported care in the clinic and community: a three-arm cluster randomized trial (PURE Malawi). Journal of acquired immune deficiency syndromes (1999), 67(0 2), S114.
Morrow, A. L., Guerrero, M. L., Shults, J., Calva, J. J., Lutter, C., Bravo, J., ... & Butterfoss, F. D. (1999). Efficacy of home-based peer counselling to promote exclusive breastfeeding: a randomised controlled trial. The lancet, 353(9160), 1226-1231.
Agrasada, G. V., Gustafsson, J., Kylberg, E., & Ewald, U. (2005). Postnatal peer counselling on exclusive breastfeeding of low‐birthweight infants: A randomized, controlled trial. Acta Paediatrica, 94(8), 1109-1115.
Colbourn, T., Nambiar, B., Bondo, A., Makwenda, C., Tsetekani, E., Makonda-Ridley, A., ... & Costello, A. (2013). Effects of quality improvement in health facilities and community mobilization through women's groups on maternal, neonatal and perinatal mortality in three districts of Malawi: MaiKhanda, a cluster randomized controlled effectiveness trial. International health, 5(3), 180-195.
Kaaya, S. F., Blander, J., Antelman, G., Cyprian, F., Emmons, K. M., Matsumoto, K., ... & Fawzi, M. C. S. (2013). Randomized controlled trial evaluating the effect of an interactive group counseling intervention for HIV-positive women on prenatal depression and disclosure of HIV status. AIDS care, 25(7), 854-862.
Boakye-Yiadom, A., Yidana, A., Sam, N. B., Kolog, B., & Abotsi, A. (2016). Factors associated with exclusive breastfeeding practices among women in the west Mamprusi District in northern Ghana: a cross-sectional study. Public Health Research, 6(3), 91-98.
Cataldo, F., Sam-Agudu, N. A., Phiri, S., Shumba, B., Cornelius, L. J., & Foster, G. (2017). The roles of expert mothers engaged in prevention of mother-to-child transmission (PMTCT) programs: a commentary on the INSPIRE studies in Malawi, Nigeria, and Zimbabwe. JAIDS Journal of Acquired Immune Deficiency Syndromes, 75, S224-S232.
Odiachi, A., Al-Mujtaba, M., Torbunde, N., Erekaha, S., Afe, A. J., Adejuyigbe, E., ... & Sam-Agudu, N. A. (2021). Acceptability of mentor mother peer support for women living with HIV in North-Central Nigeria: A qualitative study.
Tylleskär, T., Jackson, D., Meda, N., Engebretsen, I. M. S., Chopra, M., Diallo, A. H., ... & PROMISE-EBF study group. (2011). Exclusive breastfeeding promotion by peer counsellors in sub-Saharan Africa (PROMISE-EBF): a cluster-randomised trial. The Lancet, 378(9789), 420-427.
Nankunda, J., Tumwine, J. K., Nankabirwa, V., & Tylleskär, T. (2010). " She would sit with me": mothers' experiences of individual peer support for exclusive breastfeeding in Uganda. International breastfeeding journal, 5(1), 1-13.
Rujumba, J., Ndeezi, G., Nankabirwa, V., Kwagala, M., Mukochi, M., Diallo, A. H., ... & Tumwine, J. (2020). “If I have money, I cannot allow my baby to breastfeed only…” barriers and facilitators to scale-up of peer counselling for exclusive breastfeeding in Uganda. International breastfeeding journal, 15, 1-12.
Engebretsen, I. M. S., Nankabirwa, V., Doherty, T., Diallo, A. H., Nankunda, J., Fadnes, L. T., ... & Tumwine, J. K. (2014). Early infant feeding practices in three African countries: the PROMISE-EBF trial promoting exclusive breastfeeding by peer counsellors. International breastfeeding journal, 9(1), 1-11.
Tumwine, J. K., Nankabirwa, V., Diallo, H. A., Engebretsen, I. M. S., Ndeezi, G., Bangirana, P., ... & Meda, N. (2018). Exclusive breastfeeding promotion and neuropsychological outcomes in 5-8 year old children from Uganda and Burkina Faso: Results from the PROMISE EBF cluster randomized trial. PloS one, 13(2), e0191001.
Engebretsen, I. M. S., Jackson, D., Fadnes, L. T., Nankabirwa, V., Diallo, A. H., Doherty, T., ... & Tylleskär, T. (2014). Growth effects of exclusive breastfeeding promotion by peer counsellors in sub-Saharan Africa: the cluster-randomised PROMISE EBF trial. BMC Public Health, 14(1), 1-12.
Shroufi, A., Mafara, E., Saint-Sauveur, J. F., Taziwa, F., & Viñoles, M. C. (2013). Mother to mother (M2M) peer support for women in prevention of mother to child transmission (PMTCT) programmes: a qualitative study. PloS one, 8(6), e64717.
Carbone, N. B., Njala, J., Jackson, D. J., Eliya, M. T., Chilangwa, C., Tseka, J., ... & Herce, M. E. (2019). “I would love if there was a young woman to encourage us, to ease our anxiety which we would have if we were alone”: Adapting the Mothers2Mothers Mentor Mother Model for adolescent mothers living with HIV in Malawi. PloS one, 14(6), e0217693.
Kitiyo, P., Kimiywe, J., & Ogada, I. (2020). Exclusive Breastfeeding Knowledge And Attitudes Among Mothers In Mother-To-Mother Support Groups In Kitui County, Kenya. International Journal of Health Sciences and Research, 10(2), 208-214.
Muruka, C., & Ekisa, H. (2013). A case study on the impact of mother-to-mother support groups on maternal, infant and young child nutrition and care practices in Habaswein and Wajir South districts of North Eastern Kenya.	Quality of paper to be verified
Christoffersen-Deb, A., Ruhl, L., Elung'at, J., Atieno, M., Snelgrove, J., & Songok, J. (2015). Chamas for Change: an integrated community-based strategy of peer support in pregnancy and infancy in Kenya. The Lancet Global Health, 3, S22.
Martin, S. L., Muhomah, T., Thuita, F., Bingham, A., & Mukuria, A. G. (2015). What motivates maternal and child nutrition peer educators? Experiences of fathers and grandmothers in western Kenya. Social science & medicine, 143, 45-53.
Sam-Agudu, N. A., Ramadhani, H. O., Isah, C., Anaba, U., Erekaha, S., Fan-Osuala, C., ... & Charurat, M. (2017). The impact of structured mentor mother programs on 6-month postpartum retention and viral suppression among HIV-positive women in rural Nigeria: a prospective paired cohort study. JAIDS Journal of Acquired Immune Deficiency Syndromes, 75, S173-S181.
Sam-Agudu, N. A., Ramadhani, H. O., Isah, C., Erekaha, S., Fan-Osuala, C., Anaba, U., ... & Charurat, M. (2017). The impact of structured mentor mother programs on presentation for early infant diagnosis testing in rural North-Central Nigeria: a prospective paired cohort study. JAIDS Journal of Acquired Immune Deficiency Syndromes, 75, S182-S189.
Friedman, M. A., Niznik, C. M., Bolden, J. R., & Yee, L. M. (2016). Reciprocal peer support for post-partum patients with diabetes: A needs assessment for the diabetes buddy program. Journal of Community Health, 41(2), 354-358.
Wynn, A., Rotheram-Borus, M. J., Leibowitz, A. A., Weichle, T., Roux, I. L., & Tomlinson, M. (2017). Mentor mothers program improved child health outcomes at a relatively low cost in South Africa. Health Affairs, 36(11), 1947-1955.
Sam-Agudu, N. A., Cornelius, L. J., Okundaye, J. N., Adeyemi, O. A., Isah, H. O., Wiwa, O. M., ... & Charurat, M. E. (2014). The impact of mentor mother programs on PMTCT service uptake and retention-in-care at primary health care facilities in Nigeria: a prospective cohort study (MoMent Nigeria). JAIDS Journal of Acquired Immune Deficiency Syndromes, 67, S132-S138.
Odiachi, A., Sam-Agudu, N. A., Erekaha, S., Isah, C., Ramadhani, H. O., Swomen, H. E., ... & Cornelius, L. J. (2020). A mixed-methods assessment of disclosure of HIV status among expert mothers living with HIV in rural Nigeria. PloS one, 15(4), e0232423.
le Roux, I. M., le Roux, K., Comulada, W. S., Greco, E. M., Desmond, K. A., Mbewu, N., & Rotheram-Borus, M. J. (2010). Home visits by neighborhood Mentor Mothers provide timely recovery from childhood malnutrition in South Africa: results from a randomized controlled trial. Nutrition Journal, 9(1), 1-10.
Goggin, K., Hurley, E. A., Beyeza-Kashesya, J., Gwokyalya, V., Finocchario-Kessler, S., Birungi, J., ... & Wagner, G. J. (2018). Study protocol of “Our Choice”: a randomized controlled trial of the integration of safer conception counseling to transform HIV family planning services in Uganda. Implementation Science, 13, 1-12.
Koné, S., Utzinger, J., Probst-Hensch, N., Dao, D., & Fink, G. (2020). Study protocol of a cluster randomized controlled trial of strategies to increase antenatal iron and folic acid supplementation and malaria prophylaxis in rural south-central Côte d’Ivoire. BMC public health, 20(1), 1-8.
Aliyu, M. H., Blevins, M., Audet, C., Shepherd, B. E., Hassan, A., Onwujekwe, O., ... & Wester, C. W. (2013). Optimizing PMTCT service delivery in rural North-Central Nigeria: protocol and design for a cluster randomized study. Contemporary clinical trials, 36(1), 187-197.
Tomlinson, M., Rotheram-Borus, M. J., Scheffler, A., & Le Roux, I. (2018). Antenatal depressed mood and child cognitive and physical growth at 18-months in South Africa: a cluster randomised controlled trial of home visiting by community health workers. Epidemiology and Psychiatric Sciences, 27(6), 601.
Rotheram-Borus, M. J., Tomlinson, M., Le Roux, I. M., Harwood, J. M., Comulada, S., O'Connor, M. J., ... & Worthman, C. M. (2014). A cluster randomised controlled effectiveness trial evaluating perinatal home visiting among South African mothers/infants. PLoS One, 9(10), e105934.
Le Roux, K., Le Roux, I. M., Mbewu, N., & Davis, E. (2015). The role of community health workers in the re-engineering of primary health care in rural Eastern Cape. South African Family Practice, 57(2), 116-120.
Tomlinson, M., Hunt, X., & Rotheram-Borus, M. J. (2018). Diffusing and scaling evidence-based interventions: eight lessons for early child development from the implementation of perinatal home visiting in South Africa. Annals of the New York Academy of Sciences, 1419(1), 218-229.
Le Roux, I. M., Rotheram-Borus, M. J., Stein, J., & Tomlinson, M. (2014). The impact of paraprofessional home visitors on infants’ growth and health at 18 months. Vulnerable children and youth studies, 9(4), 291-304.
Katzen, L. S., Tomlinson, M., Christodoulou, J., Laurenzi, C., le Roux, I., Baker, V., ... & Borus, M. J. R. (2020). Home visits by community health workers in rural South Africa have a limited, but important impact on maternal and child health in the first two years of life. BMC health services research, 20(1), 1-10.
Hamilton, A. R. L., le Roux, K. W. D. P., Young, C. W., & Södergård, B. (2020). Mentor Mothers Zithulele: exploring the role of a peer mentorship programme in rural PMTCT care in Zithulele, Eastern Cape, South Africa. Paediatrics and international child health, 40(1), 58-64.
Ndirangu, G., Gichangi, A., Kanyuuru, L., Otai, J., Mulindi, R., Lynam, P., ... & Archer, L. (2015). Using young mothers’ clubs to improve knowledge of postpartum hemorrhage and family planning in informal settlements in Nairobi, Kenya. Journal of community health, 40(4), 692-698.
Debussche, X., Besançon, S., Balcou-Debussche, M., Ferdynus, C., Delisle, H., Huiart, L., & Sidibé, A. T. (2018). Structured peer-led diabetes self-management and support in a low-income country: The ST2EP randomised controlled trial in Mali. PLoS One, 13(1), e0191262.
Duvivier, H., Decroo, T., Nelson, A., Cassidy, T., Mbakaz, Z., Duran, L. T., ... & Venables, E. (2020). Knowledge transmission, peer support, behaviour change and satisfaction in post Natal clubs in Khayelitsha, South Africa: a qualitative study. Reproductive Health, 17(1), 1-11.
Evans, C. L., Bazant, E., Atukunda, I., Williams, E., Niermeyer, S., Hiner, C., ... & Mohan, D. (2018). Peer-assisted learning after onsite, low-dose, high-frequency training and practice on simulators to prevent and treat postpartum hemorrhage and neonatal asphyxia: a pragmatic trial in 12 districts in Uganda. PloS one, 13(12), e0207909.
Daniels, K., Nor, B., Jackson, D., Ekström, E. C., & Doherty, T. (2010). Supervision of community peer counsellors for infant feeding in South Africa: an exploratory qualitative study. Human resources for Health, 8(1), 1-10.
Mbachu, C., Dim, C., & Ezeoke, U. (2017). Effects of peer health education on perception and practice of screening for cervical cancer among urban residential women in south-east Nigeria: a before and after study. BMC women's health, 17(1), 1-8.
Wanga, I., Helova, A., Abuogi, L. L., Bukusi, E. A., Nalwa, W., Akama, E., ... & Onono, M. (2019). Acceptability of community-based mentor mothers to support HIV-positive pregnant women on antiretroviral treatment in western Kenya: a qualitative study. BMC pregnancy and childbirth, 19(1), 1-12.
Larson, B. A., Bii, M., Tsikhutsu, I., Halim, N., Wolfman, V., Coakley, P., ... & Sawe, F. (2018). The Enhanced Mentor Mother ProgrAm (EMMA) for the prevention of mother-to-child transmission of HIV in Kenya: study protocol for a cluster randomized controlled trial. Trials, 19(1), 1-12.
Odeny, T. A., Onono, M., Owuor, K., Helova, A., Wanga, I., Bukusi, E. A., ... & Abuogi, L. L. (2018). Maximizing adherence and retention for women living with HIV and their infants in Kenya (MOTIVATE! study): study protocol for a randomized controlled trial. Trials, 19(1), 1-10.
Ibu, J. M., & Mhlongo, E. M. (2021, March). The Mentor Mothers Program in the Department of Defense in Nigeria: An Evaluation of Healthcare Workers, Mentor Mothers, and Patients’ Experiences. In Healthcare (Vol. 9, No. 3, p. 328). Multidisciplinary Digital Publishing Institute.
Al-Mujtaba, M., Cornelius, L. J., Galadanci, H., Erekaha, S., Okundaye, J. N., Adeyemi, O. A., & Sam-Agudu, N. A. (2016). Evaluating religious influences on the utilization of maternal health services among Muslim and Christian women in North-Central Nigeria. BioMed research international, 2016.
Nakimuli-Mpungu, E., Musisi, S., Wamala, K., Okello, J., Ndyanabangi, S., Mojtabai, R., ... & Mills, E. (2017). The effect of group support psychotherapy delivered by trained lay health workers for depression treatment among people with HIV in Uganda: protocol of a pragmatic, cluster randomized trial. JMIR research protocols, 6(12), e8925.
Gill, M. M., Ditekemena, J., Loando, A., Mbonze, N., Bakualufu, J., Machekano, R., ... & Fwamba, F. (2018). Addressing early retention in antenatal care among HIV-positive women through a simple intervention in Kinshasa, DRC: the Elombe “Champion” standard operating procedure. AIDS and Behavior, 22(3), 860-866.
Rollins, N. C., Essajee, S. M., Bellare, N., Doherty, M., & Hirnschall, G. O. (2017). Improving retention in care among pregnant women and mothers living with HIV: lessons from INSPIRE and implications for future WHO guidance and monitoring. Journal of acquired immune deficiency syndromes (1999), 75(2), S111.
Odiachi, A., Sam-Agudu, N. A., Erekaha, S., Isah, C., Ramadhani, H. O., Swomen, H. E., ... & Cornelius, L. J. (2020). A mixed-methods assessment of disclosure of HIV status among expert mothers living with HIV in rural Nigeria. PloS one, 15(4), e0232423.
Anaba, U. C., Sam-Agudu, N. A., Ramadhani, H. O., Torbunde, N., Abimiku, A. L., Dakum, P., ... & Charurat, M. (2019). Missed opportunities for early infant diagnosis of HIV in rural North-Central Nigeria: A cascade analysis from the INSPIRE MoMent study. PloS one, 14(7), e0220616.
Igumbor, J. O., Ouma, J., Otwombe, K., Musenge, E., Anyanwu, F. C., Basera, T., ... & Schmitz, K. (2019). Effect of a Mentor Mother Programme on retention of mother-baby pairs in HIV care: A secondary analysis of programme data in Uganda. PloS one, 14(10), e0223332.
World Vision. (2018). Mother to Mother Project -YEAR2 Completion Report. Retrieved from Osupuko, Kenya: https://37a51efb-7fb0-40a4-9b88-8ae3372fff59.usrfiles.com/ugd/37a51e_0d718740c4914307886c7195638bebea.pdf
Maldonado, L. Y., Songok, J. J., Snelgrove, J. W., Ochieng, C. B., Chelagat, S., Ikemeri, J. E., ... & Christoffersen-Deb, A. (2020). Promoting positive maternal, newborn, and child health behaviors through a group-based health education and microfinance program: a prospective matched cohort study in western Kenya. BMC pregnancy and childbirth, 20, 1-14.
Kikuchi, K., Ansah, E., Okawa, S., Shibanuma, A., Gyapong, M., Owusu-Agyei, S., ... & Jimba, M. (2015). Ghana’s Ensure Mothers and Babies Regular Access to Care (EMBRACE) program: study protocol for a cluster randomized controlled trial. Trials, 16(1), 1-13.
Maldonado, L. Y., Bone, J., Scanlon, M. L., Anusu, G., Chelagat, S., Jumah, A., ... & Ruhl, L. J. (2020). Improving maternal, newborn and child health outcomes through a community-based women’s health education program: a cluster randomised controlled trial in western Kenya. BMJ global health, 5(12), e003370.
Hofmeyr, C., Mbule, M., Igumbor, J., Scheepers, E., & Schmitz, K. (2019). The role of peer lay health workers in improving retention in HIV services. Retrieved from Cape Town, South Africa: https://m2m.org/wp-content/uploads/2019/11/19-0704_IAS_Retention_Smaller.pdf
Sam-Agudu, N. A., Isah, C., Fan-Osuala, C., Erekaha, S., Ramadhani, H. O., Anaba, U., ... & Charurat, M. (2017). Correlates of facility delivery for rural HIV-positive pregnant women enrolled in the MoMent Nigeria prospective cohort study. BMC pregnancy and childbirth, 17(1), 1-11.
Reimers, P., Israel-Ballard, K., Spies, L., Tanser, F., Thior, I., Gordon, W. S., & Coutsoudis, A. (2016). A protocol for a cluster randomized trial on the effect of a “feeding buddy” program on adherence to the prevention of mother-to-child-transmission guidelines in a rural area of KwaZulu-Natal, South Africa. Journal of Acquired Immune Deficiency Syndromes (1999), 72(Suppl 2), S130.

## Sheet: Studies selected
Selected for review from database search
Rotheram-Borus, M. J., Richter, L. M., Van Heerden, A., Van Rooyen, H., Tomlinson, M., Harwood, J. M., ... & Stein, A. (2014). A cluster randomized controlled trial evaluating the efficacy of peer mentors to support South African women living with HIV and their infants. PloS one, 9(1), e84867.
Rotheram-Borus, M. J., Le Roux, I. M., Tomlinson, M., Mbewu, N., Comulada, W. S., Le Roux, K., ... & Swendeman, D. (2011). Philani Plus (+): a Mentor Mother community health worker home visiting program to improve maternal and infants’ outcomes. Prevention Science, 12(4), 372-388.
Rotheram-Borus, M. J., Richter, L., Van Rooyen, H., Van Heerden, A., Tomlinson, M., Stein, A., ... & Greco, E. (2011). Project Masihambisane: a cluster randomised controlled trial with peer mentors to improve outcomes for pregnant mothers living with HIV. Trials, 12(1), 1-10.
le Roux, I. M., le Roux, K., Mbeutu, K., Comulada, W. S., Desmond, K. A., & Rotheram-Borus, M. J. (2011). A randomized controlled trial of home visits by neighborhood mentor mothers to improve children's nutrition in South Africa. Vulnerable children and youth studies, 6(2), 91-102.
Futterman, D., Shea, J., Besser, M., Stafford, S., Desmond, K., Comulada, W. S., & Greco, E. (2010). Mamekhaya: a pilot study combining a cognitive-behavioral intervention and mentor mothers with PMTCT services in South Africa. AIDS care, 22(9), 1093-1100.
Tomlinson, M., Hartley, M., Le Roux, I. M., & Rotheram-Borus, M. J. (2016). The Philani Mentor Mothers Intervention: neighbourhood wide impact on child growth in Cape Town’s peri-urban settlements. Vulnerable children and youth studies, 11(3), 211-220.
Richter, L., Rotheram-Borus, M. J., Van Heerden, A., Stein, A., Tomlinson, M., Harwood, J. M., ... & Tang, Z. (2014). Pregnant women living with HIV (WLH) supported at clinics by peer WLH: a cluster randomized controlled trial. AIDS and Behavior, 18(4), 706-715.
Lewycka, S., Mwansambo, C., Rosato, M., Kazembe, P., Phiri, T., Mganga, A., ... & Costello, A. (2013). Effect of women's groups and volunteer peer counselling on rates of mortality, morbidity, and health behaviours in mothers and children in rural Malawi (MaiMwana): a factorial, cluster-randomised controlled trial. The Lancet, 381(9879), 1721-1735.
Phiri, S., Tweya, H., van Lettow, M., Rosenberg, N. E., Trapence, C., Kapito-Tembo, A., ... & PURE Malawi Consortium. (2017). Impact of facility-and community-based peer support models on maternal uptake and retention in Malawi's option B+ HIV prevention of mother-to-child transmission program: a 3-arm cluster randomized controlled trial (PURE Malawi). JAIDS Journal of Acquired Immune Deficiency …
Rosenberg, N. E., van Lettow, M., Tweya, H., Kapito-Tembo, A., Bourdon, C. M., Cataldo, F., ... & PURE Malawi Consortium. (2014). Improving PMTCT uptake and retention services through novel approaches in peer-based family-supported care in the clinic and community: a three-arm cluster randomized trial (PURE Malawi). Journal of acquired immune deficiency syndromes (1999), 67(0 2), S114.
Morrow, A. L., Guerrero, M. L., Shults, J., Calva, J. J., Lutter, C., Bravo, J., ... & Butterfoss, F. D. (1999). Efficacy of home-based peer counselling to promote exclusive breastfeeding: a randomised controlled trial. The lancet, 353(9160), 1226-1231.
Agrasada, G. V., Gustafsson, J., Kylberg, E., & Ewald, U. (2005). Postnatal peer counselling on exclusive breastfeeding of low‐birthweight infants: A randomized, controlled trial. Acta Paediatrica, 94(8), 1109-1115.
Colbourn, T., Nambiar, B., Bondo, A., Makwenda, C., Tsetekani, E., Makonda-Ridley, A., ... & Costello, A. (2013). Effects of quality improvement in health facilities and community mobilization through women's groups on maternal, neonatal and perinatal mortality in three districts of Malawi: MaiKhanda, a cluster randomized controlled effectiveness trial. International health, 5(3), 180-195.
Kaaya, S. F., Blander, J., Antelman, G., Cyprian, F., Emmons, K. M., Matsumoto, K., ... & Fawzi, M. C. S. (2013). Randomized controlled trial evaluating the effect of an interactive group counseling intervention for HIV-positive women on prenatal depression and disclosure of HIV status. AIDS care, 25(7), 854-862.
Boakye-Yiadom, A., Yidana, A., Sam, N. B., Kolog, B., & Abotsi, A. (2016). Factors associated with exclusive breastfeeding practices among women in the west Mamprusi District in northern Ghana: a cross-sectional study. Public Health Research, 6(3), 91-98.
Cataldo, F., Sam-Agudu, N. A., Phiri, S., Shumba, B., Cornelius, L. J., & Foster, G. (2017). The roles of expert mothers engaged in prevention of mother-to-child transmission (PMTCT) programs: a commentary on the INSPIRE studies in Malawi, Nigeria, and Zimbabwe. JAIDS Journal of Acquired Immune Deficiency Syndromes, 75, S224-S232.
Odiachi, A., Al-Mujtaba, M., Torbunde, N., Erekaha, S., Afe, A. J., Adejuyigbe, E., ... & Sam-Agudu, N. A. (2021). Acceptability of mentor mother peer support for women living with HIV in North-Central Nigeria: A qualitative study.
Tylleskär, T., Jackson, D., Meda, N., Engebretsen, I. M. S., Chopra, M., Diallo, A. H., ... & PROMISE-EBF study group. (2011). Exclusive breastfeeding promotion by peer counsellors in sub-Saharan Africa (PROMISE-EBF): a cluster-randomised trial. The Lancet, 378(9789), 420-427.
Nankunda, J., Tumwine, J. K., Nankabirwa, V., & Tylleskär, T. (2010). " She would sit with me": mothers' experiences of individual peer support for exclusive breastfeeding in Uganda. International breastfeeding journal, 5(1), 1-13.
Rujumba, J., Ndeezi, G., Nankabirwa, V., Kwagala, M., Mukochi, M., Diallo, A. H., ... & Tumwine, J. (2020). “If I have money, I cannot allow my baby to breastfeed only…” barriers and facilitators to scale-up of peer counselling for exclusive breastfeeding in Uganda. International breastfeeding journal, 15, 1-12.
Engebretsen, I. M. S., Nankabirwa, V., Doherty, T., Diallo, A. H., Nankunda, J., Fadnes, L. T., ... & Tumwine, J. K. (2014). Early infant feeding practices in three African countries: the PROMISE-EBF trial promoting exclusive breastfeeding by peer counsellors. International breastfeeding journal, 9(1), 1-11.
Tumwine, J. K., Nankabirwa, V., Diallo, H. A., Engebretsen, I. M. S., Ndeezi, G., Bangirana, P., ... & Meda, N. (2018). Exclusive breastfeeding promotion and neuropsychological outcomes in 5-8 year old children from Uganda and Burkina Faso: Results from the PROMISE EBF cluster randomized trial. PloS one, 13(2), e0191001.
Engebretsen, I. M. S., Jackson, D., Fadnes, L. T., Nankabirwa, V., Diallo, A. H., Doherty, T., ... & Tylleskär, T. (2014). Growth effects of exclusive breastfeeding promotion by peer counsellors in sub-Saharan Africa: the cluster-randomised PROMISE EBF trial. BMC Public Health, 14(1), 1-12.
Shroufi, A., Mafara, E., Saint-Sauveur, J. F., Taziwa, F., & Viñoles, M. C. (2013). Mother to mother (M2M) peer support for women in prevention of mother to child transmission (PMTCT) programmes: a qualitative study. PloS one, 8(6), e64717.
Carbone, N. B., Njala, J., Jackson, D. J., Eliya, M. T., Chilangwa, C., Tseka, J., ... & Herce, M. E. (2019). “I would love if there was a young woman to encourage us, to ease our anxiety which we would have if we were alone”: Adapting the Mothers2Mothers Mentor Mother Model for adolescent mothers living with HIV in Malawi. PloS one, 14(6), e0217693.
Kitiyo, P., Kimiywe, J., & Ogada, I. (2020). Exclusive Breastfeeding Knowledge And Attitudes Among Mothers In Mother-To-Mother Support Groups In Kitui County, Kenya. International Journal of Health Sciences and Research, 10(2), 208-214.
Muruka, C., & Ekisa, H. (2013). A case study on the impact of mother-to-mother support groups on maternal, infant and young child nutrition and care practices in Habaswein and Wajir South districts of North Eastern Kenya.
Christodoulou, J., Rotheram-Borus, M. J., Bradley, A. K., & Tomlinson, M. (2019). Home visiting and antenatal depression affect the quality of mother and child interactions in South Africa. Journal of the American Academy of Child & Adolescent Psychiatry, 58(12), 1165-1174.
Martin, S. L., Muhomah, T., Thuita, F., Bingham, A., & Mukuria, A. G. (2015). What motivates maternal and child nutrition peer educators? Experiences of fathers and grandmothers in western Kenya. Social science & medicine, 143, 45-53.
Sam-Agudu, N. A., Ramadhani, H. O., Isah, C., Anaba, U., Erekaha, S., Fan-Osuala, C., ... & Charurat, M. (2017). The impact of structured mentor mother programs on 6-month postpartum retention and viral suppression among HIV-positive women in rural Nigeria: a prospective paired cohort study. JAIDS Journal of Acquired Immune Deficiency Syndromes, 75, S173-S181.
Sam-Agudu, N. A., Ramadhani, H. O., Isah, C., Erekaha, S., Fan-Osuala, C., Anaba, U., ... & Charurat, M. (2017). The impact of structured mentor mother programs on presentation for early infant diagnosis testing in rural North-Central Nigeria: a prospective paired cohort study. JAIDS Journal of Acquired Immune Deficiency Syndromes, 75, S182-S189.
Friedman, M. A., Niznik, C. M., Bolden, J. R., & Yee, L. M. (2016). Reciprocal peer support for post-partum patients with diabetes: A needs assessment for the diabetes buddy program. Journal of Community Health, 41(2), 354-358.
Wynn, A., Rotheram-Borus, M. J., Leibowitz, A. A., Weichle, T., Roux, I. L., & Tomlinson, M. (2017). Mentor mothers program improved child health outcomes at a relatively low cost in South Africa. Health Affairs, 36(11), 1947-1955.
Sam-Agudu, N. A., Cornelius, L. J., Okundaye, J. N., Adeyemi, O. A., Isah, H. O., Wiwa, O. M., ... & Charurat, M. E. (2014). The impact of mentor mother programs on PMTCT service uptake and retention-in-care at primary health care facilities in Nigeria: a prospective cohort study (MoMent Nigeria). JAIDS Journal of Acquired Immune Deficiency Syndromes, 67, S132-S138.
Odiachi, A., Sam-Agudu, N. A., Erekaha, S., Isah, C., Ramadhani, H. O., Swomen, H. E., ... & Cornelius, L. J. (2020). A mixed-methods assessment of disclosure of HIV status among expert mothers living with HIV in rural Nigeria. PloS one, 15(4), e0232423.
le Roux, I. M., le Roux, K., Comulada, W. S., Greco, E. M., Desmond, K. A., Mbewu, N., & Rotheram-Borus, M. J. (2010). Home visits by neighborhood Mentor Mothers provide timely recovery from childhood malnutrition in South Africa: results from a randomized controlled trial. Nutrition Journal, 9(1), 1-10.
Sam-Agudu, N. A., Isah, C., Fan-Osuala, C., Erekaha, S., Ramadhani, H. O., Anaba, U., ... & Charurat, M. (2017). Correlates of facility delivery for rural HIV-positive pregnant women enrolled in the MoMent Nigeria prospective cohort study. BMC pregnancy and childbirth, 17(1), 1-11.
Tomlinson, M., Rotheram-Borus, M. J., Scheffler, A., & Le Roux, I. (2018). Antenatal depressed mood and child cognitive and physical growth at 18-months in South Africa: a cluster randomised controlled trial of home visiting by community health workers. Epidemiology and Psychiatric Sciences, 27(6), 601.
Rotheram-Borus, M. J., Tomlinson, M., Le Roux, I. M., Harwood, J. M., Comulada, S., O'Connor, M. J., ... & Worthman, C. M. (2014). A cluster randomised controlled effectiveness trial evaluating perinatal home visiting among South African mothers/infants. PLoS One, 9(10), e105934.
Le Roux, K., Le Roux, I. M., Mbewu, N., & Davis, E. (2015). The role of community health workers in the re-engineering of primary health care in rural Eastern Cape. South African Family Practice, 57(2), 116-120.
Tomlinson, M., Hunt, X., & Rotheram-Borus, M. J. (2018). Diffusing and scaling evidence-based interventions: eight lessons for early child development from the implementation of perinatal home visiting in South Africa. Annals of the New York Academy of Sciences, 1419(1), 218-229.
le Roux, I. M., Rotheram-Borus, M. J., Stein, J., & Tomlinson, M. (2014). The impact of paraprofessional home visitors on infants’ growth and health at 18 months. Vulnerable children and youth studies, 9(4), 291-304.
Katzen, L. S., Tomlinson, M., Christodoulou, J., Laurenzi, C., le Roux, I., Baker, V., ... & Borus, M. J. R. (2020). Home visits by community health workers in rural South Africa have a limited, but important impact on maternal and child health in the first two years of life. BMC health services research, 20(1), 1-10.
Hamilton, A. R. L., le Roux, K. W. D. P., Young, C. W., & Södergård, B. (2020). Mentor Mothers Zithulele: exploring the role of a peer mentorship programme in rural PMTCT care in Zithulele, Eastern Cape, South Africa. Paediatrics and international child health, 40(1), 58-64.
Ndirangu, G., Gichangi, A., Kanyuuru, L., Otai, J., Mulindi, R., Lynam, P., ... & Archer, L. (2015). Using young mothers’ clubs to improve knowledge of postpartum hemorrhage and family planning in informal settlements in Nairobi, Kenya. Journal of community health, 40(4), 692-698.
Debussche, X., Besançon, S., Balcou-Debussche, M., Ferdynus, C., Delisle, H., Huiart, L., & Sidibé, A. T. (2018). Structured peer-led diabetes self-management and support in a low-income country: The ST2EP randomised controlled trial in Mali. PLoS One, 13(1), e0191262.
Duvivier, H., Decroo, T., Nelson, A., Cassidy, T., Mbakaz, Z., Duran, L. T., ... & Venables, E. (2020). Knowledge transmission, peer support, behaviour change and satisfaction in post Natal clubs in Khayelitsha, South Africa: a qualitative study. Reproductive Health, 17(1), 1-11.
Evans, C. L., Bazant, E., Atukunda, I., Williams, E., Niermeyer, S., Hiner, C., ... & Mohan, D. (2018). Peer-assisted learning after onsite, low-dose, high-frequency training and practice on simulators to prevent and treat postpartum hemorrhage and neonatal asphyxia: a pragmatic trial in 12 districts in Uganda. PloS one, 13(12), e0207909.
Daniels, K., Nor, B., Jackson, D., Ekström, E. C., & Doherty, T. (2010). Supervision of community peer counsellors for infant feeding in South Africa: an exploratory qualitative study. Human resources for Health, 8(1), 1-10.
Mbachu, C., Dim, C., & Ezeoke, U. (2017). Effects of peer health education on perception and practice of screening for cervical cancer among urban residential women in south-east Nigeria: a before and after study. BMC women's health, 17(1), 1-8.
Wanga, I., Helova, A., Abuogi, L. L., Bukusi, E. A., Nalwa, W., Akama, E., ... & Onono, M. (2019). Acceptability of community-based mentor mothers to support HIV-positive pregnant women on antiretroviral treatment in western Kenya: a qualitative study. BMC pregnancy and childbirth, 19(1), 1-12.
Ibu, J. M., & Mhlongo, E. M. (2021, March). The Mentor Mothers Program in the Department of Defense in Nigeria: An Evaluation of Healthcare Workers, Mentor Mothers, and Patients’ Experiences. In Healthcare (Vol. 9, No. 3, p. 328). Multidisciplinary Digital Publishing Institute.
Al-Mujtaba, M., Cornelius, L. J., Galadanci, H., Erekaha, S., Okundaye, J. N., Adeyemi, O. A., & Sam-Agudu, N. A. (2016). Evaluating religious influences on the utilization of maternal health services among Muslim and Christian women in North-Central Nigeria. BioMed research international, 2016.
Gill, M. M., Ditekemena, J., Loando, A., Mbonze, N., Bakualufu, J., Machekano, R., ... & Fwamba, F. (2018). Addressing early retention in antenatal care among HIV-positive women through a simple intervention in Kinshasa, DRC: the Elombe “Champion” standard operating procedure. AIDS and Behavior, 22(3), 860-866.
Rollins, N. C., Essajee, S. M., Bellare, N., Doherty, M., & Hirnschall, G. O. (2017). Improving retention in care among pregnant women and mothers living with HIV: lessons from INSPIRE and implications for future WHO guidance and monitoring. Journal of acquired immune deficiency syndromes (1999), 75(2), S111.
Anaba, U. C., Sam-Agudu, N. A., Ramadhani, H. O., Torbunde, N., Abimiku, A. L., Dakum, P., ... & Charurat, M. (2019). Missed opportunities for early infant diagnosis of HIV in rural North-Central Nigeria: A cascade analysis from the INSPIRE MoMent study. PloS one, 14(7), e0220616.
Igumbor, J. O., Ouma, J., Otwombe, K., Musenge, E., Anyanwu, F. C., Basera, T., ... & Schmitz, K. (2019). Effect of a Mentor Mother Programme on retention of mother-baby pairs in HIV care: A secondary analysis of programme data in Uganda. PloS one, 14(10), e0223332.
Maldonado, L. Y., Songok, J. J., Snelgrove, J. W., Ochieng, C. B., Chelagat, S., Ikemeri, J. E., ... & Christoffersen-Deb, A. (2020). Promoting positive maternal, newborn, and child health behaviors through a group-based health education and microfinance program: a prospective matched cohort study in western Kenya. BMC pregnancy and childbirth, 20, 1-14.
Maldonado, L. Y., Bone, J., Scanlon, M. L., Anusu, G., Chelagat, S., Jumah, A., ... & Ruhl, L. J. (2020). Improving maternal, newborn and child health outcomes through a community-based women’s health education program: a cluster randomised controlled trial in western Kenya. BMJ global health, 5(12), e003370.
Included from citation search
Baron, D., Scorgie, F., Ramskin, L., Khoza, N., Schutzman, J., Stangl, A., ... & Delany-Moretlwe, S. (2020). “You talk about problems until you feel free”: South African adolescent girls’ and young women’s narratives on the value of HIV prevention peer support clubs. BMC Public Health, 20(1), 1-13.
Teasdale, C. A., & Besser, M. J. (2008). Enhancing PMTCT programmes through psychosocial support and empowerment of women: the mothers2mothers model of care. Southern African Journal of HIV Medicine, 9(1), 60-64.

## Sheet: Studies exluded
Protocols
Nakimuli-Mpungu, E., Musisi, S., Wamala, K., Okello, J., Ndyanabangi, S., Mojtabai, R., ... & Mills, E. (2017). The effect of group support psychotherapy delivered by trained lay health workers for depression treatment among people with HIV in Uganda: protocol of a pragmatic, cluster randomized trial. JMIR research protocols, 6(12), e8925.
Audet, C. M., Graves, E., Barreto, E., De Schacht, C., Gong, W., Shepherd, B. E., ... & Van Rompaey, S. (2018). Partners-based HIV treatment for seroconcordant couples attending antenatal and postnatal care in rural Mozambique: A cluster randomized trial protocol. Contemporary clinical trials, 71, 63-69.
Goggin, K., Hurley, E. A., Beyeza-Kashesya, J., Gwokyalya, V., Finocchario-Kessler, S., Birungi, J., ... & Wagner, G. J. (2018). Study protocol of “Our Choice”: a randomized controlled trial of the integration of safer conception counseling to transform HIV family planning services in Uganda. Implementation Science, 13, 1-12.
Koné, S., Utzinger, J., Probst-Hensch, N., Dao, D., & Fink, G. (2020). Study protocol of a cluster randomized controlled trial of strategies to increase antenatal iron and folic acid supplementation and malaria prophylaxis in rural south-central Côte d’Ivoire. BMC public health, 20(1), 1-8.
Odeny, T. A., Onono, M., Owuor, K., Helova, A., Wanga, I., Bukusi, E. A., ... & Abuogi, L. L. (2018). Maximizing adherence and retention for women living with HIV and their infants in Kenya (MOTIVATE! study): study protocol for a randomized controlled trial. Trials, 19(1), 1-10.
Larson, B. A., Bii, M., Tsikhutsu, I., Halim, N., Wolfman, V., Coakley, P., ... & Sawe, F. (2018). The Enhanced Mentor Mother ProgrAm (EMMA) for the prevention of mother-to-child transmission of HIV in Kenya: study protocol for a cluster randomized controlled trial. Trials, 19(1), 1-12.
Kikuchi, K., Ansah, E., Okawa, S., Shibanuma, A., Gyapong, M., Owusu-Agyei, S., ... & Jimba, M. (2015). Ghana’s Ensure Mothers and Babies Regular Access to Care (EMBRACE) program: study protocol for a cluster randomized controlled trial. Trials, 16(1), 1-13.
Aliyu, M. H., Blevins, M., Audet, C., Shepherd, B. E., Hassan, A., Onwujekwe, O., ... & Wester, C. W. (2013). Optimizing PMTCT service delivery in rural North-Central Nigeria: protocol and design for a cluster randomized study. Contemporary clinical trials, 36(1), 187-197.
Reimers, P., Israel-Ballard, K., Spies, L., Tanser, F., Thior, I., Gordon, W. S., & Coutsoudis, A. (2016). A protocol for a cluster randomized trial on the effect of a “feeding buddy” program on adherence to the prevention of mother-to-child-transmission guidelines in a rural area of KwaZulu-Natal, South Africa. Journal of Acquired Immune Deficiency Syndromes (1999), 72(Suppl 2), S130.
Reports
Hofmeyr, C., Mbule, M., Igumbor, J., Scheepers, E., & Schmitz, K. (2019). The role of peer lay health workers in improving retention in HIV services. Retrieved from Cape Town, South Africa: https://m2m.org/wp-content/uploads/2019/11/19-0704_IAS_Retention_Smaller.pdf
World Vision. (2018). Mother to Mother Project -YEAR2 Completion Report. Retrieved from Osupuko, Kenya: https://37a51efb-7fb0-40a4-9b88-8ae3372fff59.usrfiles.com/ugd/37a51e_0d718740c4914307886c7195638bebea.pdf
Tomlinson, M. (2014). Maternal mental health in the context of community-based home visiting in a re-engineered primary health care system: A case study of the Philani Mentor Mothers Programme (No. IDS Evidence Report; 67). IDS.
